# Supplementary material for: Selective nucleophilic α-C alkylation of phenols with alcohols via Ti=Cα intermediate on anatase TiO2 surface
Source: Nat Commun. 2023 Aug 2;14:4479. doi: 10.1038/s41467-023-40101-7 (PMC10397351; doi:10.1038/s41467-023-40101-7)
Supplement: Supplementary file 3 — Source Data [file 41467_2023_40101_MOESM3_ESM.xlsx]

## Sheet: Fig. 1
	Conversion (%)	Yield (%)
		2-n-propylphenol	4-n-propylphenol	2-isopropylphenol	Polyalkylation products	n-propyl phenyl ether
no cat	0	0	0	0	0	0
H-ZSM-5	74.14	10.49	3.58	26.51	20.36	10.2
gama-Al2O3	100	13.51	2.78	16.02	51.47	10.22
TiO2-R	29	19.09	0	5.79	0	3.77
P25	0	0	0	0	0	0
TiO2-A	86.11	74.95	2.78	2.55	0	6.53

## Sheet: Fig. 3d
2Theta	Intensity
	TiO2-A	used TiO2-A
5.01313	34	22
5.03939	34	22
5.06565	34	22
5.09191	34	23
5.11817	34	24
5.14443	34	25
5.17069	33	26
5.19695	31	26
5.22322	28	25
5.24948	25	22
5.27574	22	19
5.302	20	15
5.32826	19	10
5.35452	19	6
5.38078	20	3
5.40704	21	1
5.4333	22	0
5.45956	23	0
5.48582	23	0
5.51208	23	0
5.53834	23	0
5.5646	24	0
5.59086	25	0
5.61712	27	1
5.64338	29	1
5.66964	30	1
5.69591	30	1
5.72217	30	1
5.74843	28	2
5.77469	26	3
5.80095	23	5
5.82721	19	7
5.85347	16	9
5.87973	14	10
5.90599	12	10
5.93225	11	10
5.95851	11	9
5.98477	12	7
6.01103	13	5
6.03729	14	3
6.06355	15	2
6.08981	16	2
6.11607	18	2
6.14233	20	3
6.1686	23	5
6.19486	27	7
6.22112	32	9
6.24738	38	11
6.27364	44	12
6.2999	49	12
6.32616	53	11
6.35242	55	9
6.37868	55	7
6.40494	53	5
6.4312	50	3
6.45746	45	2
6.48372	40	1
6.50998	35	1
6.53624	30	1
6.5625	26	2
6.58876	23	2
6.61503	22	3
6.64129	22	3
6.66755	23	4
6.69381	25	4
6.72007	28	4
6.74633	31	5
6.77259	34	6
6.79885	38	8
6.82511	41	11
6.85137	43	15
6.87763	45	20
6.90389	45	25
6.93015	45	29
6.95641	44	32
6.98267	42	33
7.00893	41	33
7.03519	40	31
7.06145	39	28
7.08772	39	25
7.11398	39	22
7.14024	39	20
7.1665	39	19
7.19276	40	19
7.21902	42	19
7.24528	45	20
7.27154	48	21
7.2978	51	22
7.32406	53	24
7.35032	54	25
7.37658	54	26
7.40284	54	28
7.4291	53	30
7.45536	51	32
7.48162	50	34
7.50788	50	36
7.53414	50	37
7.56041	52	38
7.58667	55	37
7.61293	59	36
7.63919	63	34
7.66545	67	31
7.69171	70	29
7.71797	73	27
7.74423	75	27
7.77049	78	28
7.79675	81	31
7.82301	84	35
7.84927	88	40
7.87553	91	45
7.90179	93	50
7.92805	94	55
7.95431	94	59
7.98057	92	62
8.00684	88	63
8.0331	82	63
8.05936	75	61
8.08562	67	58
8.11188	60	54
8.13814	54	50
8.1644	49	47
8.19066	47	45
8.21692	47	44
8.24318	49	43
8.26944	54	43
8.2957	59	43
8.32196	66	43
8.34822	72	42
8.37448	77	40
8.40074	80	37
8.427	82	34
8.45326	82	31
8.47953	80	27
8.50579	76	24
8.53205	71	22
8.55831	66	21
8.58457	61	21
8.61083	57	22
8.63709	53	24
8.66335	51	27
8.68961	50	29
8.71587	50	31
8.74213	51	32
8.76839	51	33
8.79465	52	33
8.82091	52	33
8.84717	52	34
8.87343	53	35
8.89969	54	38
8.92596	57	41
8.95222	60	45
8.97848	64	50
9.00474	69	55
9.031	74	59
9.05726	78	62
9.08352	81	64
9.10978	82	64
9.13604	81	62
9.1623	79	58
9.18856	76	53
9.21482	72	47
9.24108	68	41
9.26734	65	36
9.2936	63	33
9.31986	62	32
9.34612	62	33
9.37238	62	36
9.39864	63	40
9.42491	63	46
9.45117	63	52
9.47743	62	59
9.50369	60	65
9.52995	58	70
9.55621	57	73
9.58247	56	74
9.60873	57	73
9.63499	58	70
9.66125	60	65
9.68751	63	59
9.71377	65	53
9.74003	66	47
9.76629	66	42
9.79255	65	37
9.81881	62	33
9.84508	59	30
9.87134	55	27
9.8976	51	24
9.92386	48	22
9.95012	44	21
9.97638	41	20
10.0026	39	20
10.0289	37	22
10.0551	37	24
10.0814	38	28
10.1077	39	32
10.1339	42	36
10.1602	44	40
10.1865	45	43
10.2127	47	45
10.239	47	46
10.2652	47	46
10.2915	46	46
10.3178	45	46
10.344	44	45
10.3703	43	45
10.3965	42	44
10.4228	41	43
10.4491	40	41
10.4753	38	38
10.5016	37	34
10.5278	36	31
10.5541	36	27
10.5804	37	25
10.6066	39	24
10.6329	41	25
10.6592	43	28
10.6854	44	33
10.7117	44	39
10.7379	43	46
10.7642	42	52
10.7904	40	57
10.8167	39	61
10.843	39	64
10.8692	40	65
10.8955	42	65
10.9217	44	63
10.948	47	61
10.9743	49	59
11.0005	50	57
11.0268	51	55
11.0531	50	53
11.0793	48	50
11.1056	46	48
11.1318	43	45
11.1581	41	43
11.1844	40	41
11.2106	39	40
11.2369	39	38
11.2631	40	36
11.2894	42	33
11.3157	43	30
11.3419	44	27
11.3682	44	25
11.3944	44	23
11.4207	43	22
11.447	42	22
11.4732	41	23
11.4995	41	25
11.5258	41	27
11.552	42	28
11.5783	44	29
11.6045	47	28
11.6308	50	27
11.657	53	25
11.6833	56	22
11.7096	58	19
11.7358	59	16
11.7621	59	14
11.7883	58	12
11.8146	57	11
11.8409	55	11
11.8671	53	12
11.8934	50	14
11.9197	48	16
11.9459	47	19
11.9722	46	21
11.9984	46	22
12.0247	45	22
12.051	44	20
12.0772	42	17
12.1035	40	13
12.1297	38	9
12.156	36	5
12.1823	36	2
12.2085	37	0
12.2348	40	0
12.261	44	0
12.2873	50	1
12.3136	57	4
12.3398	64	8
12.3661	71	13
12.3923	76	19
12.4186	78	25
12.4449	79	31
12.4711	77	35
12.4974	74	39
12.5236	69	41
12.5499	64	41
12.5762	59	41
12.6024	56	40
12.6287	56	37
12.6549	57	34
12.6812	61	30
12.7075	68	26
12.7337	75	22
12.76	83	19
12.7863	90	17
12.8125	95	16
12.8388	97	15
12.865	96	15
12.8913	92	14
12.9176	85	14
12.9438	75	14
12.9701	64	14
12.9963	52	15
13.0226	41	17
13.0489	33	20
13.0751	26	23
13.1014	23	27
13.1276	23	30
13.1539	26	32
13.1802	30	34
13.2064	36	35
13.2327	42	35
13.2589	48	34
13.2852	54	33
13.3115	59	33
13.3377	63	33
13.364	66	34
13.3902	67	36
13.4165	67	38
13.4428	65	40
13.469	63	41
13.4953	61	41
13.5215	59	40
13.5478	58	38
13.5741	58	35
13.6003	59	33
13.6266	61	30
13.6529	63	28
13.6791	64	26
13.7054	65	23
13.7316	65	21
13.7579	64	18
13.7842	63	16
13.8104	62	15
13.8367	62	15
13.8629	63	17
13.8892	64	20
13.9155	65	24
13.9417	65	29
13.968	65	35
13.9942	63	41
14.0205	60	46
14.0468	56	50
14.073	51	52
14.0993	47	52
14.1255	43	51
14.1518	41	48
14.1781	41	44
14.2043	42	39
14.2306	45	34
14.2568	49	29
14.2831	54	25
14.3094	59	23
14.3356	63	21
14.3619	66	21
14.3881	67	22
14.4144	66	23
14.4407	64	24
14.4669	61	24
14.4932	57	24
14.5195	53	23
14.5457	50	21
14.572	47	19
14.5982	45	18
14.6245	44	17
14.6508	43	18
14.677	42	21
14.7033	40	25
14.7295	37	31
14.7558	34	38
14.7821	31	46
14.8083	29	53
14.8346	28	59
14.8608	27	64
14.8871	27	67
14.9134	27	68
14.9396	27	67
14.9659	28	64
14.9921	30	60
15.0184	32	56
15.0447	34	52
15.0709	35	49
15.0972	35	46
15.1234	33	44
15.1497	31	43
15.176	28	43
15.2022	24	44
15.2285	20	45
15.2547	17	47
15.281	15	48
15.3073	14	48
15.3335	14	48
15.3598	16	47
15.386	19	46
15.4123	23	44
15.4386	27	43
15.4648	30	42
15.4911	32	42
15.5174	33	42
15.5436	33	43
15.5699	31	44
15.5961	29	45
15.6224	26	46
15.6487	23	47
15.6749	21	47
15.7012	20	47
15.7274	19	46
15.7537	20	46
15.78	21	46
15.8062	23	46
15.8325	25	47
15.8587	26	48
15.885	27	48
15.9113	28	48
15.9375	28	46
15.9638	29	43
15.99	30	39
16.0163	32	34
16.0426	35	29
16.0688	37	25
16.0951	39	23
16.1213	40	23
16.1476	40	25
16.1739	39	29
16.2001	37	34
16.2264	34	40
16.2526	30	46
16.2789	27	51
16.3052	24	55
16.3314	23	57
16.3577	22	57
16.3839	23	56
16.4102	25	54
16.4365	28	52
16.4627	32	50
16.489	37	49
16.5153	41	47
16.5415	45	46
16.5678	49	44
16.594	51	42
16.6203	51	39
16.6466	50	36
16.6728	47	33
16.6991	43	31
16.7253	38	30
16.7516	34	30
16.7779	30	31
16.8041	28	32
16.8304	28	33
16.8566	29	33
16.8829	32	33
16.9092	35	32
16.9354	38	30
16.9617	40	29
16.9879	41	27
17.0142	40	27
17.0405	39	28
17.0667	36	30
17.093	33	34
17.1193	30	39
17.1455	27	44
17.1718	25	50
17.198	25	55
17.2243	26	59
17.2506	29	62
17.2768	33	63
17.3031	38	62
17.3293	42	59
17.3556	46	54
17.3819	48	49
17.4081	49	43
17.4344	49	37
17.4606	47	30
17.4869	45	23
17.5131	43	17
17.5394	41	12
17.5657	39	8
17.5919	37	7
17.6182	34	7
17.6445	31	10
17.6707	27	15
17.697	23	22
17.7232	20	30
17.7495	18	38
17.7758	18	45
17.802	19	50
17.8283	22	53
17.8545	26	54
17.8808	30	53
17.9071	34	50
17.9333	37	46
17.9596	40	40
17.9858	41	35
18.0121	42	30
18.0384	41	26
18.0646	39	24
18.0909	36	22
18.1171	33	22
18.1434	31	22
18.1697	30	22
18.1959	30	22
18.2222	31	21
18.2484	32	21
18.2747	33	21
18.301	35	22
18.3272	36	23
18.3535	36	25
18.3798	36	26
18.406	35	26
18.4323	35	25
18.4585	36	23
18.4848	37	20
18.5111	39	18
18.5373	40	17
18.5636	40	17
18.5898	39	18
18.6161	37	20
18.6424	34	22
18.6686	32	24
18.6949	30	25
18.7211	29	25
18.7474	29	24
18.7737	31	23
18.7999	35	22
18.8262	40	22
18.8524	47	23
18.8787	54	24
18.905	62	26
18.9312	69	28
18.9575	74	31
18.9838	78	33
19.01	79	36
19.0363	78	38
19.0625	75	39
19.0888	70	39
19.1151	64	38
19.1413	58	37
19.1676	52	35
19.1938	46	32
19.2201	41	30
19.2463	37	28
19.2726	33	27
19.2989	30	27
19.3251	27	26
19.3514	24	26
19.3776	22	25
19.4039	21	23
19.4302	22	20
19.4564	23	16
19.4827	26	12
19.509	29	9
19.5352	32	7
19.5615	35	6
19.5877	36	7
19.614	37	8
19.6403	37	9
19.6665	35	11
19.6928	33	12
19.719	30	15
19.7453	27	18
19.7716	24	22
19.7978	22	27
19.8241	21	32
19.8503	21	37
19.8766	21	42
19.9029	21	45
19.9291	21	47
19.9554	21	48
19.9816	21	47
20.0079	20	44
20.0342	20	41
20.0604	20	37
20.0867	20	33
20.113	22	30
20.1392	25	27
20.1655	29	26
20.1917	34	25
20.218	39	25
20.2443	43	26
20.2705	46	27
20.2968	47	28
20.323	47	29
20.3493	46	31
20.3756	44	33
20.4018	42	35
20.4281	39	37
20.4543	37	38
20.4806	34	37
20.5069	31	36
20.5331	29	33
20.5594	27	29
20.5856	26	25
20.6119	25	21
20.6382	25	18
20.6644	26	17
20.6907	28	17
20.7169	29	19
20.7432	30	22
20.7695	30	26
20.7957	30	31
20.822	30	35
20.8483	30	38
20.8745	30	41
20.9008	30	42
20.927	31	42
20.9533	33	42
20.9795	35	41
21.0058	37	39
21.0321	38	38
21.0583	38	38
21.0846	37	38
21.1108	36	39
21.1371	35	41
21.1634	33	44
21.1896	31	47
21.2159	29	49
21.2422	27	51
21.2684	26	51
21.2947	25	50
21.3209	25	48
21.3472	26	45
21.3735	28	42
21.3997	30	39
21.426	33	36
21.4522	36	33
21.4785	40	29
21.5048	44	25
21.531	48	21
21.5573	51	17
21.5835	53	14
21.6098	53	11
21.6361	51	10
21.6623	48	10
21.6886	43	11
21.7148	37	13
21.7411	31	15
21.7674	26	17
21.7936	22	19
21.8199	19	20
21.8462	17	21
21.8724	17	23
21.8987	17	24
21.9249	18	26
21.9512	19	27
21.9775	21	27
22.0037	24	26
22.03	28	25
22.0562	33	23
22.0825	38	21
22.1088	43	19
22.135	48	17
22.1613	51	15
22.1875	53	13
22.2138	53	11
22.2401	52	9
22.2663	50	8
22.2926	48	7
22.3188	46	8
22.3451	43	9
22.3714	41	11
22.3976	39	14
22.4239	38	16
22.4501	38	17
22.4764	40	18
22.5027	44	18
22.5289	50	17
22.5552	57	16
22.5815	65	14
22.6077	74	13
22.634	82	12
22.6602	89	12
22.6865	95	11
22.7127	99	10
22.739	101	10
22.7653	102	9
22.7915	102	9
22.8178	102	10
22.844	102	11
22.8703	103	13
22.8966	104	15
22.9228	106	16
22.9491	109	16
22.9753	113	15
23.0016	116	14
23.0279	119	12
23.0541	120	10
23.0804	120	8
23.1067	118	7
23.1329	115	6
23.1592	111	6
23.1854	107	5
23.2117	103	5
23.238	101	5
23.2642	101	4
23.2905	103	4
23.3167	107	4
23.343	113	4
23.3693	119	5
23.3955	126	6
23.4218	132	6
23.448	137	6
23.4743	142	5
23.5006	145	5
23.5268	147	4
23.5531	148	4
23.5794	148	4
23.6056	149	4
23.6319	151	5
23.6581	155	6
23.6844	160	7
23.7107	168	9
23.7369	178	11
23.7632	190	14
23.7894	204	18
23.8157	218	22
23.842	232	27
23.8682	245	32
23.8945	258	38
23.9207	270	45
23.947	282	52
23.9733	294	60
23.9995	307	69
24.0258	321	78
24.052	335	87
24.0783	350	96
24.1046	365	105
24.1308	381	115
24.1571	397	127
24.1833	413	140
24.2096	431	156
24.2359	450	175
24.2621	471	196
24.2884	496	220
24.3146	525	246
24.3409	558	275
24.3672	596	308
24.3934	639	345
24.4197	686	388
24.4459	737	436
24.4722	793	491
24.4985	854	553
24.5247	920	622
24.551	994	698
24.5772	1075	781
24.6035	1165	872
24.6298	1266	972
24.656	1378	1082
24.6823	1503	1203
24.7085	1641	1336
24.7348	1793	1482
24.7611	1959	1639
24.7873	2140	1809
24.8136	2334	1991
24.8398	2542	2184
24.8661	2764	2387
24.8924	2998	2597
24.9186	3242	2814
24.9449	3497	3035
24.9712	3759	3258
24.9974	4027	3480
25.0237	4299	3699
25.0499	4571	3912
25.0762	4841	4116
25.1025	5104	4309
25.1287	5358	4489
25.155	5598	4652
25.1812	5820	4796
25.2075	6020	4920
25.2338	6195	5020
25.26	6343	5097
25.2863	6461	5147
25.3125	6548	5172
25.3388	6602	5169
25.3651	6625	5140
25.3913	6614	5085
25.4176	6573	5004
25.4439	6501	4900
25.4701	6399	4773
25.4964	6270	4625
25.5226	6114	4458
25.5489	5935	4275
25.5752	5733	4078
25.6014	5512	3869
25.6277	5274	3652
25.6539	5022	3429
25.6802	4761	3204
25.7065	4493	2979
25.7327	4222	2757
25.759	3952	2540
25.7852	3686	2331
25.8115	3427	2130
25.8377	3176	1939
25.864	2937	1759
25.8903	2709	1590
25.9165	2495	1433
25.9428	2294	1288
25.9691	2107	1155
25.9953	1934	1033
26.0216	1775	922
26.0478	1628	822
26.0741	1494	731
26.1004	1371	650
26.1266	1258	578
26.1529	1155	513
26.1791	1061	455
26.2054	976	403
26.2317	900	356
26.2579	833	313
26.2842	773	275
26.3104	721	241
26.3367	675	211
26.363	634	184
26.3892	597	159
26.4155	563	136
26.4417	532	114
26.468	503	94
26.4943	476	75
26.5205	451	59
26.5468	427	46
26.573	406	36
26.5993	386	29
26.6256	369	25
26.6518	354	23
26.6781	340	22
26.7044	328	21
26.7306	317	20
26.7569	307	19
26.7831	297	18
26.8094	287	16
26.8357	276	14
26.8619	266	12
26.8882	255	11
26.9144	245	10
26.9407	236	9
26.967	228	9
26.9932	222	8
27.0195	217	7
27.0457	213	5
27.072	209	3
27.0983	204	1
27.1245	199	0
27.1508	192	0
27.177	185	0
27.2033	176	0
27.2296	166	0
27.2558	155	0
27.2821	144	0
27.3084	134	0
27.3346	124	0
27.3609	116	0
27.3871	109	0
27.4134	104	0
27.4397	101	0
27.4659	99	1
27.4922	98	2
27.5184	97	4
27.5447	95	6
27.5709	92	8
27.5972	88	9
27.6235	82	9
27.6497	75	8
27.676	67	6
27.7022	59	5
27.7285	51	3
27.7548	45	2
27.781	40	1
27.8073	37	0
27.8336	36	1
27.8598	37	2
27.8861	39	5
27.9123	42	8
27.9386	44	12
27.9649	45	17
27.9911	45	21
28.0174	43	25
28.0436	40	27
28.0699	36	28
28.0962	31	27
28.1224	26	25
28.1487	22	23
28.1749	19	20
28.2012	17	17
28.2275	15	14
28.2537	14	11
28.28	13	8
28.3062	12	7
28.3325	11	7
28.3588	10	9
28.385	10	12
28.4113	10	17
28.4376	11	22
28.4638	11	28
28.4901	11	33
28.5163	10	37
28.5426	8	40
28.5689	6	41
28.5951	4	41
28.6214	2	40
28.6476	1	39
28.6739	1	38
28.7002	0	37
28.7264	0	37
28.7527	0	38
28.7789	0	40
28.8052	0	42
28.8315	0	44
28.8577	1	45
28.884	2	45
28.9102	4	44
28.9365	5	42
28.9628	7	41
28.989	9	40
29.0153	10	39
29.0415	12	39
29.0678	13	39
29.0941	13	39
29.1203	12	40
29.1466	10	40
29.1729	8	41
29.1991	7	42
29.2254	7	42
29.2516	8	42
29.2779	10	41
29.3041	12	39
29.3304	14	36
29.3567	15	33
29.3829	16	30
29.4092	16	26
29.4354	15	23
29.4617	13	21
29.488	12	20
29.5142	11	20
29.5405	10	21
29.5667	10	22
29.593	10	24
29.6193	10	25
29.6455	10	27
29.6718	10	29
29.6981	9	31
29.7243	8	34
29.7506	6	36
29.7768	5	37
29.8031	5	38
29.8294	5	38
29.8556	7	37
29.8819	9	35
29.9081	12	33
29.9344	16	30
29.9607	19	28
29.9869	21	27
30.0132	23	27
30.0394	23	28
30.0657	22	30
30.092	21	32
30.1182	19	34
30.1445	18	36
30.1708	18	37
30.197	18	37
30.2233	20	36
30.2495	22	34
30.2758	25	32
30.3021	28	29
30.3283	30	27
30.3546	31	25
30.3808	30	24
30.4071	29	22
30.4334	27	20
30.4596	24	18
30.4859	22	16
30.5121	21	15
30.5384	21	14
30.5647	22	15
30.5909	24	16
30.6172	27	18
30.6434	31	21
30.6697	35	23
30.696	38	24
30.7222	41	24
30.7485	43	22
30.7747	44	20
30.801	44	17
30.8273	44	14
30.8535	44	12
30.8798	44	10
30.906	43	10
30.9323	42	11
30.9586	40	13
30.9848	37	16
31.0111	33	19
31.0373	28	21
31.0636	24	22
31.0899	20	22
31.1161	18	22
31.1424	17	21
31.1686	18	21
31.1949	21	22
31.2212	24	24
31.2474	28	26
31.2737	31	29
31.2999	33	31
31.3262	35	33
31.3525	35	33
31.3787	34	32
31.405	32	30
31.4312	30	26
31.4575	29	22
31.4838	28	18
31.51	28	14
31.5363	28	11
31.5626	28	8
31.5888	28	6
31.6151	29	5
31.6413	31	4
31.6676	34	4
31.6939	38	5
31.7201	42	7
31.7464	45	9
31.7726	47	12
31.7989	47	14
31.8252	46	15
31.8514	43	16
31.8777	40	16
31.9039	36	16
31.9302	33	15
31.9565	31	14
31.9827	29	14
32.009	29	14
32.0352	29	15
32.0615	30	16
32.0878	31	17
32.114	33	18
32.1403	35	18
32.1666	38	17
32.1928	41	15
32.2191	44	13
32.2453	47	11
32.2716	51	9
32.2978	55	8
32.3241	59	8
32.3504	63	9
32.3766	66	11
32.4029	68	13
32.4292	68	16
32.4554	66	18
32.4817	63	19
32.5079	58	19
32.5342	53	18
32.5605	47	16
32.5867	42	15
32.613	37	14
32.6392	33	13
32.6655	29	13
32.6918	27	14
32.718	26	14
32.7443	26	15
32.7706	28	15
32.7968	32	15
32.8231	36	14
32.8493	41	14
32.8756	46	14
32.9019	49	15
32.9281	52	17
32.9544	53	19
32.9806	52	21
33.0069	50	23
33.0331	46	23
33.0594	42	23
33.0857	37	21
33.1119	33	18
33.1382	30	14
33.1645	27	10
33.1907	25	7
33.217	24	4
33.2432	23	3
33.2695	22	2
33.2958	21	2
33.322	21	4
33.3483	21	6
33.3745	23	9
33.4008	25	13
33.4271	28	16
33.4533	32	20
33.4796	35	23
33.5058	37	26
33.5321	39	29
33.5584	39	31
33.5846	38	33
33.6109	36	34
33.6371	33	33
33.6634	31	31
33.6897	29	27
33.7159	28	23
33.7422	28	19
33.7685	29	15
33.7947	30	12
33.821	30	10
33.8472	30	8
33.8735	29	8
33.8997	28	8
33.926	27	9
33.9523	27	11
33.9785	26	13
34.0048	25	15
34.0311	25	16
34.0573	24	17
34.0836	23	17
34.1098	22	16
34.1361	21	15
34.1624	20	15
34.1886	20	15
34.2149	20	16
34.2411	21	18
34.2674	22	21
34.2937	23	23
34.3199	23	25
34.3462	23	26
34.3724	23	26
34.3987	23	26
34.425	24	25
34.4512	25	25
34.4775	26	25
34.5037	26	25
34.53	26	25
34.5563	25	25
34.5825	23	24
34.6088	20	22
34.635	17	20
34.6613	14	17
34.6876	12	15
34.7138	11	12
34.7401	11	10
34.7664	12	9
34.7926	14	7
34.8189	16	6
34.8451	18	5
34.8714	20	4
34.8976	22	4
34.9239	23	5
34.9502	25	6
34.9764	26	8
35.0027	26	10
35.029	26	11
35.0552	24	12
35.0815	21	12
35.1077	18	11
35.134	14	10
35.1602	11	8
35.1865	9	7
35.2128	8	6
35.239	8	5
35.2653	8	4
35.2916	9	3
35.3178	11	2
35.3441	12	2
35.3703	13	3
35.3966	13	5
35.4229	13	8
35.4491	13	10
35.4754	12	13
35.5016	11	15
35.5279	9	16
35.5542	7	18
35.5804	6	20
35.6067	6	22
35.633	7	23
35.6592	9	23
35.6855	12	22
35.7117	16	21
35.738	19	19
35.7642	22	18
35.7905	24	17
35.8168	24	17
35.843	24	19
35.8693	23	21
35.8956	21	25
35.9218	20	29
35.9481	20	33
35.9743	21	37
36.0006	23	40
36.0269	26	42
36.0531	30	43
36.0794	34	44
36.1056	37	44
36.1319	40	45
36.1582	42	46
36.1844	43	47
36.2107	43	48
36.2369	43	49
36.2632	44	51
36.2895	45	54
36.3157	47	59
36.342	51	65
36.3682	56	73
36.3945	63	83
36.4208	73	94
36.447	85	107
36.4733	100	121
36.4995	117	136
36.5258	135	153
36.5521	154	171
36.5783	173	190
36.6046	193	209
36.6309	213	228
36.6571	233	246
36.6834	254	263
36.7096	275	279
36.7359	296	294
36.7621	318	309
36.7884	339	323
36.8147	359	337
36.8409	378	351
36.8672	395	365
36.8935	411	378
36.9197	425	390
36.946	438	400
36.9722	449	408
36.9985	459	414
37.0248	467	418
37.051	474	421
37.0773	479	423
37.1035	484	424
37.1298	488	425
37.1561	492	427
37.1823	496	429
37.2086	499	433
37.2348	503	437
37.2611	506	442
37.2874	508	449
37.3136	511	457
37.3399	515	468
37.3661	521	482
37.3924	529	500
37.4187	542	524
37.4449	560	555
37.4712	585	594
37.4975	619	643
37.5237	663	701
37.55	717	770
37.5762	781	848
37.6025	857	936
37.6287	944	1032
37.655	1041	1134
37.6813	1146	1239
37.7075	1257	1345
37.7338	1371	1449
37.76	1484	1547
37.7863	1593	1635
37.8126	1694	1710
37.8388	1781	1768
37.8651	1852	1807
37.8914	1902	1825
37.9176	1931	1823
37.9439	1938	1799
37.9701	1922	1755
37.9964	1885	1694
38.0227	1830	1619
38.0489	1759	1532
38.0752	1675	1437
38.1014	1582	1337
38.1277	1483	1237
38.154	1382	1138
38.1802	1280	1044
38.2065	1182	956
38.2327	1088	875
38.259	1001	804
38.2853	921	742
38.3115	850	688
38.3378	787	644
38.364	734	608
38.3903	690	579
38.4166	654	556
38.4428	625	537
38.4691	603	521
38.4954	587	507
38.5216	574	495
38.5479	563	483
38.5741	553	471
38.6004	543	458
38.6266	532	444
38.6529	519	429
38.6792	505	414
38.7054	489	398
38.7317	471	382
38.758	453	365
38.7842	434	348
38.8105	415	330
38.8367	395	311
38.863	374	291
38.8892	352	270
38.9155	330	249
38.9418	307	228
38.968	284	208
38.9943	261	190
39.0206	239	174
39.0468	219	161
39.0731	200	151
39.0993	184	143
39.1256	170	137
39.1519	158	132
39.1781	148	127
39.2044	138	122
39.2306	129	116
39.2569	121	109
39.2832	113	101
39.3094	105	93
39.3357	97	85
39.362	90	76
39.3882	83	68
39.4145	76	61
39.4407	69	55
39.467	62	51
39.4933	56	49
39.5195	50	49
39.5458	45	50
39.572	41	52
39.5983	39	54
39.6245	38	55
39.6508	39	55
39.6771	40	54
39.7033	42	51
39.7296	43	48
39.7559	44	44
39.7821	44	40
39.8084	42	36
39.8346	40	33
39.8609	36	29
39.8872	32	26
39.9134	28	24
39.9397	24	22
39.9659	21	22
39.9922	18	23
40.0185	16	25
40.0447	14	27
40.071	12	28
40.0972	11	29
40.1235	10	29
40.1498	10	28
40.176	11	27
40.2023	13	25
40.2285	16	24
40.2548	19	23
40.2811	22	23
40.3073	24	23
40.3336	26	24
40.3599	27	25
40.3861	27	26
40.4124	26	26
40.4386	24	25
40.4649	22	23
40.4911	20	20
40.5174	18	17
40.5437	15	14
40.5699	13	11
40.5962	10	9
40.6225	8	8
40.6487	7	7
40.675	6	7
40.7012	6	8
40.7275	8	9
40.7538	10	11
40.78	13	12
40.8063	17	14
40.8325	20	15
40.8588	22	16
40.8851	24	17
40.9113	24	18
40.9376	23	19
40.9638	21	21
40.9901	18	23
41.0164	15	25
41.0426	13	28
41.0689	12	30
41.0951	13	31
41.1214	15	32
41.1477	18	31
41.1739	22	30
41.2002	26	28
41.2264	30	25
41.2527	33	23
41.279	35	22
41.3052	37	22
41.3315	38	23
41.3578	38	25
41.384	38	28
41.4103	38	30
41.4365	37	32
41.4628	35	33
41.489	32	33
41.5153	29	32
41.5416	26	30
41.5678	24	28
41.5941	22	26
41.6204	22	23
41.6466	22	21
41.6729	23	18
41.6991	25	15
41.7254	27	13
41.7517	29	12
41.7779	31	12
41.8042	32	14
41.8304	33	16
41.8567	33	19
41.883	32	23
41.9092	31	26
41.9355	30	28
41.9617	28	30
41.988	26	31
42.0143	24	31
42.0405	22	30
42.0668	22	29
42.093	22	28
42.1193	24	27
42.1456	27	26
42.1718	31	25
42.1981	35	25
42.2244	38	24
42.2506	41	24
42.2769	43	25
42.3031	43	26
42.3294	43	27
42.3556	42	29
42.3819	40	31
42.4082	39	33
42.4344	37	34
42.4607	35	34
42.487	34	34
42.5132	32	33
42.5395	30	31
42.5657	28	29
42.592	27	27
42.6183	26	26
42.6445	26	26
42.6708	28	26
42.697	30	26
42.7233	33	27
42.7496	37	27
42.7758	40	28
42.8021	43	30
42.8283	44	32
42.8546	44	35
42.8809	42	37
42.9071	38	38
42.9334	34	39
42.9596	29	38
42.9859	25	37
43.0122	22	35
43.0384	20	33
43.0647	19	32
43.0909	19	31
43.1172	19	31
43.1435	19	32
43.1697	19	32
43.196	20	32
43.2223	22	31
43.2485	25	30
43.2748	28	29
43.301	31	27
43.3273	33	26
43.3535	34	26
43.3798	34	27
43.4061	33	29
43.4323	32	31
43.4586	31	34
43.4849	30	36
43.5111	30	37
43.5374	31	37
43.5636	32	36
43.5899	33	34
43.6162	34	31
43.6424	34	27
43.6687	34	24
43.6949	33	22
43.7212	32	21
43.7475	31	22
43.7737	29	24
43.8	28	27
43.8262	26	30
43.8525	24	33
43.8788	22	35
43.905	20	37
43.9313	18	38
43.9575	16	38
43.9838	15	37
44.0101	15	35
44.0363	15	33
44.0626	16	31
44.0889	17	30
44.1151	18	30
44.1414	19	31
44.1676	20	32
44.1939	21	33
44.2201	22	34
44.2464	23	34
44.2727	23	33
44.2989	22	31
44.3252	20	28
44.3515	18	24
44.3777	15	21
44.404	12	18
44.4302	9	17
44.4565	7	18
44.4828	5	20
44.509	4	24
44.5353	4	28
44.5615	5	32
44.5878	7	35
44.6141	9	37
44.6403	10	38
44.6666	11	37
44.6928	10	36
44.7191	9	34
44.7454	7	31
44.7716	4	29
44.7979	2	27
44.8242	1	27
44.8504	0	27
44.8767	1	29
44.9029	2	32
44.9292	4	36
44.9554	7	40
44.9817	10	43
45.008	12	45
45.0342	13	45
45.0605	13	43
45.0868	13	40
45.113	12	36
45.1393	11	32
45.1655	10	29
45.1918	9	27
45.218	9	26
45.2443	8	27
45.2706	7	29
45.2968	6	33
45.3231	4	38
45.3494	3	44
45.3756	2	50
45.4019	1	55
45.4281	2	59
45.4544	3	61
45.4807	5	61
45.5069	8	60
45.5332	11	57
45.5594	13	53
45.5857	14	49
45.612	14	45
45.6382	13	42
45.6645	11	40
45.6907	8	40
45.717	5	40
45.7433	3	41
45.7695	2	43
45.7958	1	46
45.822	2	50
45.8483	3	54
45.8746	5	59
45.9008	8	63
45.9271	10	66
45.9534	12	68
45.9796	13	68
46.0059	13	68
46.0321	13	67
46.0584	13	66
46.0847	14	66
46.1109	15	66
46.1372	17	68
46.1634	20	71
46.1897	22	75
46.2159	24	80
46.2422	26	85
46.2685	27	89
46.2947	28	92
46.321	29	94
46.3473	30	94
46.3735	31	94
46.3998	33	93
46.426	35	92
46.4523	37	90
46.4786	39	89
46.5048	42	88
46.5311	44	89
46.5573	46	91
46.5836	49	94
46.6099	51	99
46.6361	53	104
46.6624	55	110
46.6886	57	115
46.7149	60	120
46.7412	64	124
46.7674	70	127
46.7937	78	129
46.8199	87	131
46.8462	97	134
46.8725	107	138
46.8987	116	144
46.925	124	151
46.9513	131	160
46.9775	138	170
47.0038	144	180
47.03	150	191
47.0563	156	203
47.0825	163	215
47.1088	172	228
47.1351	183	242
47.1613	197	259
47.1876	214	278
47.2139	233	300
47.2401	255	325
47.2664	280	352
47.2926	307	382
47.3189	336	415
47.3452	368	450
47.3714	402	489
47.3977	439	532
47.4239	480	579
47.4502	525	630
47.4765	573	685
47.5027	625	742
47.529	680	802
47.5552	739	862
47.5815	801	922
47.6078	866	982
47.634	932	1041
47.6603	1000	1098
47.6865	1068	1153
47.7128	1135	1205
47.7391	1201	1255
47.7653	1264	1303
47.7916	1324	1349
47.8178	1380	1393
47.8441	1432	1435
47.8704	1480	1473
47.8966	1524	1508
47.9229	1565	1538
47.9492	1602	1562
47.9754	1636	1581
48.0017	1666	1593
48.0279	1691	1599
48.0542	1711	1598
48.0805	1725	1592
48.1067	1732	1579
48.133	1731	1561
48.1592	1722	1538
48.1855	1705	1510
48.2118	1679	1478
48.238	1646	1441
48.2643	1605	1399
48.2905	1557	1354
48.3168	1504	1305
48.3431	1446	1254
48.3693	1385	1200
48.3956	1322	1145
48.4218	1258	1088
48.4481	1193	1030
48.4744	1129	970
48.5006	1065	911
48.5269	1003	852
48.5532	942	793
48.5794	883	737
48.6057	825	683
48.6319	768	632
48.6582	713	585
48.6844	661	541
48.7107	611	501
48.737	565	464
48.7632	521	430
48.7895	481	398
48.8158	443	367
48.842	407	337
48.8683	374	308
48.8945	343	280
48.9208	315	253
48.947	290	227
48.9733	268	203
48.9996	248	182
49.0258	231	164
49.0521	215	149
49.0784	201	137
49.1046	187	127
49.1309	173	120
49.1571	160	115
49.1834	147	112
49.2097	136	110
49.2359	127	109
49.2622	120	109
49.2884	115	109
49.3147	111	108
49.341	107	106
49.3672	104	103
49.3935	100	99
49.4197	97	94
49.446	93	88
49.4723	90	82
49.4985	88	77
49.5248	86	73
49.551	85	70
49.5773	85	68
49.6036	85	67
49.6298	84	66
49.6561	83	64
49.6823	81	61
49.7086	78	57
49.7349	74	53
49.7611	70	48
49.7874	66	44
49.8137	62	41
49.8399	59	39
49.8662	57	38
49.8924	56	37
49.9187	56	37
49.9449	56	37
49.9712	56	37
49.9975	55	36
50.0237	53	34
50.05	51	32
50.0763	48	30
50.1025	45	29
50.1288	42	29
50.155	38	30
50.1813	34	31
50.2076	31	32
50.2338	28	32
50.2601	27	31
50.2863	28	30
50.3126	30	29
50.3389	34	29
50.3651	38	29
50.3914	42	30
50.4176	45	31
50.4439	47	32
50.4702	47	32
50.4964	46	31
50.5227	43	29
50.5489	38	26
50.5752	33	22
50.6015	27	18
50.6277	22	15
50.654	18	12
50.6803	15	10
50.7065	14	9
50.7328	13	9
50.759	14	9
50.7853	15	8
50.8115	16	7
50.8378	17	5
50.8641	18	3
50.8903	19	2
50.9166	20	1
50.9429	22	1
50.9691	23	1
50.9954	25	2
51.0216	26	4
51.0479	26	6
51.0742	25	8
51.1004	23	11
51.1267	20	13
51.1529	18	14
51.1792	16	14
51.2055	15	12
51.2317	15	10
51.258	16	7
51.2842	18	4
51.3105	20	2
51.3368	22	1
51.363	23	0
51.3893	23	0
51.4156	23	0
51.4418	22	0
51.4681	20	0
51.4943	18	0
51.5206	15	0
51.5468	13	1
51.5731	12	2
51.5994	11	4
51.6256	11	6
51.6519	10	7
51.6782	10	7
51.7044	9	7
51.7307	9	6
51.7569	8	6
51.7832	8	6
51.8095	8	7
51.8357	7	8
51.862	6	9
51.8882	6	10
51.9145	5	10
51.9408	5	11
51.967	6	11
51.9933	8	12
52.0195	11	13
52.0458	14	14
52.0721	16	16
52.0983	18	17
52.1246	19	17
52.1508	20	16
52.1771	20	14
52.2034	19	12
52.2296	19	9
52.2559	19	7
52.2822	20	5
52.3084	22	4
52.3347	24	4
52.3609	27	4
52.3872	30	4
52.4134	32	5
52.4397	34	6
52.466	35	7
52.4922	36	8
52.5185	36	10
52.5448	37	11
52.571	39	12
52.5973	42	13
52.6235	46	14
52.6498	50	16
52.676	54	18
52.7023	57	22
52.7286	59	26
52.7548	61	31
52.7811	63	37
52.8074	65	43
52.8336	68	48
52.8599	72	52
52.8861	77	55
52.9124	82	57
52.9387	88	58
52.9649	94	60
52.9912	100	63
53.0174	105	68
53.0437	110	75
53.07	115	84
53.0962	120	95
53.1225	126	106
53.1487	133	118
53.175	142	130
53.2013	153	142
53.2275	165	154
53.2538	179	166
53.2801	195	178
53.3063	212	192
53.3326	229	207
53.3588	248	225
53.3851	267	245
53.4113	287	268
53.4376	309	294
53.4639	333	323
53.4901	361	356
53.5164	393	393
53.5427	431	434
53.5689	473	479
53.5952	521	529
53.6214	574	582
53.6477	632	639
53.6739	694	699
53.7002	759	761
53.7265	826	824
53.7527	893	887
53.779	959	949
53.8053	1023	1007
53.8315	1085	1062
53.8578	1143	1111
53.884	1196	1154
53.9103	1245	1190
53.9366	1289	1219
53.9628	1326	1240
53.9891	1356	1253
54.0153	1377	1258
54.0416	1390	1255
54.0679	1393	1244
54.0941	1386	1225
54.1204	1369	1198
54.1466	1343	1165
54.1729	1308	1126
54.1992	1267	1082
54.2254	1220	1035
54.2517	1171	986
54.2779	1121	937
54.3042	1072	890
54.3305	1024	846
54.3567	980	806
54.383	939	771
54.4093	903	740
54.4355	871	715
54.4618	844	695
54.488	821	680
54.5143	802	670
54.5406	788	664
54.5668	779	663
54.5931	775	667
54.6193	776	676
54.6456	782	688
54.6719	793	704
54.6981	807	722
54.7244	824	742
54.7506	843	762
54.7769	863	781
54.8032	883	799
54.8294	902	815
54.8557	920	830
54.8819	936	843
54.9082	951	853
54.9345	964	862
54.9607	976	868
54.987	987	871
55.0132	996	872
55.0395	1004	871
55.0658	1009	868
55.092	1012	863
55.1183	1011	856
55.1446	1005	847
55.1708	996	835
55.1971	981	820
55.2233	962	801
55.2496	940	779
55.2758	914	753
55.3021	886	724
55.3284	856	693
55.3546	825	660
55.3809	794	627
55.4072	762	594
55.4334	730	561
55.4597	698	529
55.4859	666	498
55.5122	632	466
55.5385	598	435
55.5647	563	403
55.591	526	371
55.6172	488	339
55.6435	451	308
55.6698	414	278
55.696	379	251
55.7223	346	227
55.7485	316	206
55.7748	288	188
55.8011	263	173
55.8273	241	160
55.8536	222	148
55.8798	204	136
55.9061	188	124
55.9324	173	112
55.9586	158	100
55.9849	143	87
56.0112	129	74
56.0374	116	61
56.0637	104	49
56.0899	94	39
56.1162	86	31
56.1424	79	26
56.1687	74	23
56.195	69	22
56.2212	65	23
56.2475	60	24
56.2737	55	25
56.3	50	25
56.3263	44	25
56.3525	37	24
56.3788	31	23
56.4051	25	21
56.4313	20	18
56.4576	17	15
56.4838	15	12
56.5101	15	10
56.5364	16	8
56.5626	17	7
56.5889	18	7
56.6151	19	7
56.6414	20	7
56.6677	20	7
56.6939	19	6
56.7202	18	6
56.7464	16	5
56.7727	14	5
56.799	13	4
56.8252	12	3
56.8515	12	3
56.8777	11	2
56.904	10	2
56.9303	8	3
56.9565	6	5
56.9828	4	8
57.0091	3	11
57.0353	2	13
57.0616	1	14
57.0878	1	15
57.1141	0	14
57.1403	0	13
57.1666	0	11
57.1929	0	9
57.2191	1	7
57.2454	2	6
57.2717	4	5
57.2979	5	5
57.3242	6	6
57.3504	6	8
57.3767	6	10
57.4029	5	11
57.4292	4	13
57.4555	3	14
[truncated: 858 more rows]

## Sheet: Fig. 4b
TiO2-A	Temp (oC)	TCD signal		Alc-TiO2-A	Temp (oC)	TCD signal
	99.1102	0			100.06	0
	99.3188	5.72205e-05			100.326	2.14577e-05
	99.9703	0			101.027	-8.58307e-05
	100.854	8.58307e-05			101.948	0.000126362
	101.866	0.000154972			102.998	3.8147e-05
	102.984	0.000104904			104.103	8.82149e-05
	104.118	6.91414e-05			105.225	-2.86102e-05
	105.269	0.000123978			106.378	0.000107288
	106.421	9.77516e-05			107.522	0
	107.573	0.000240803			108.655	3.8147e-05
	108.701	0.000247955			109.759	0.000114441
	109.818	0.000209808			110.829	0.000104904
	110.888	0.000240803			111.882	0.000240803
	111.941	0.000422001			112.895	0.000228882
	112.947	0.000247955			113.871	0.000154972
	113.929	0.000391006			114.822	0.000209808
	114.879	0.000362396			115.738	0.000295639
	115.802	0.000314713			116.635	0.000238419
	116.687	0.000326633			117.476	0.000383854
	117.541	0.000305176			118.299	0.000355244
	118.373	0.000343323			119.102	0.000457764
	119.181	0.000314713			119.885	0.000343323
	119.957	0.000267029			120.622	0.000429153
	120.715	0.00041008			121.371	0.000514984
	121.441	0.000460148			122.104	0.000572205
	122.164	0.000298023			122.801	0.000553131
	122.87	0.000355244			123.484	0.000543594
	123.553	0.000393391			124.162	0.000591278
	124.22	0.000524521			124.825	0.000612736
	124.902	0.00043869			125.483	0.000631809
	125.542	0.000667572			126.128	0.000619888
	126.206	0.000581741			126.775	0.000667572
	126.842	0.000650883			127.414	0.000667572
	127.482	0.000727177			128.051	0.000696182
	128.134	0.000669956			128.69	0.000743866
	128.782	0.00071764			129.339	0.000772476
	129.413	0.000829697			129.994	0.000677109
	130.052	0.00079155			130.626	0.000727177
	130.695	0.000917912			131.28	0.000829697
	131.336	0.000956059			131.943	0.000927448
	131.994	0.00113			132.606	0.00105
	132.642	0.00117			133.272	0.00107
	133.3	0.00112			133.938	0.000965595
	133.959	0.00124			134.6	0.00113
	134.633	0.00122			135.284	0.0013
	135.319	0.0014			135.974	0.00121
	135.99	0.00153			136.671	0.00124
	136.667	0.00163			137.382	0.00137
	137.358	0.00175			138.079	0.00136
	138.054	0.00189			138.796	0.00148
	138.753	0.0021			139.517	0.00147
	139.46	0.00227			140.227	0.00152
	140.18	0.00242			140.939	0.0016
	140.904	0.00272			141.655	0.00164
	141.625	0.00294			142.386	0.0017
	142.342	0.00302			143.121	0.00176
	143.073	0.00323			143.866	0.00187
	143.816	0.00351			144.608	0.00198
	144.552	0.00397			145.35	0.00193
	145.302	0.00433			146.097	0.00211
	146.052	0.00455			146.847	0.00217
	146.804	0.00489			147.597	0.00226
	147.554	0.0053			148.35	0.00231
	148.303	0.00559			149.11	0.00245
	149.069	0.00611			149.871	0.0026
	149.831	0.00636			150.646	0.00277
	150.617	0.00683			151.42	0.00288
	151.383	0.0071			152.185	0.00307
	152.164	0.00747			152.953	0.00323
	152.929	0.00791			153.728	0.00349
	153.714	0.0082			154.515	0.00372
	154.496	0.00852			155.295	0.00375
	155.282	0.00879			156.071	0.004
	156.071	0.00921			156.861	0.00426
	156.858	0.00953			157.645	0.00442
	157.648	0.00985			158.433	0.0045
	158.441	0.01004			159.213	0.0047
	159.233	0.01027			160.003	0.00494
	160.027	0.0106			160.803	0.00513
	160.825	0.01088			161.602	0.00534
	161.627	0.01116			162.401	0.00537
	162.44	0.01145			163.219	0.00571
	163.247	0.0117			164.023	0.00585
	164.046	0.01197			164.826	0.00606
	164.839	0.0123			165.625	0.00601
	165.636	0.01249			166.431	0.00621
	166.435	0.01285			167.231	0.00641
	167.228	0.01296			168.02	0.00648
	168.024	0.0132			168.812	0.00662
	168.811	0.0135			169.614	0.00679
	169.599	0.01363			170.421	0.0068
	170.391	0.01374			171.205	0.007
	171.188	0.01395			171.996	0.00709
	171.976	0.01419			172.798	0.00729
	172.76	0.01438			173.578	0.00737
	173.548	0.01452			174.367	0.00741
	174.335	0.01461			175.152	0.00752
	175.126	0.0148			175.933	0.00755
	175.916	0.01497			176.732	0.00765
	176.709	0.01521			177.513	0.00769
	177.502	0.01536			178.287	0.00777
	178.283	0.01536			179.079	0.00781
	179.06	0.01548			179.862	0.00789
	179.838	0.01566			180.64	0.00789
	180.636	0.01585			181.418	0.00795
	181.41	0.01586			182.2	0.00797
	182.184	0.01598			182.991	0.00807
	182.98	0.01619			183.785	0.00803
	183.772	0.01612			184.566	0.00817
	184.549	0.01612			185.368	0.0081
	185.338	0.01626			186.127	0.00817
	186.135	0.01633			186.939	0.00824
	186.913	0.01654			187.716	0.00815
	187.716	0.01648			188.514	0.00827
	188.495	0.01663			189.304	0.00828
	189.279	0.01653			190.087	0.00829
	190.065	0.01669			190.882	0.00839
	190.856	0.01669			191.67	0.00828
	191.644	0.01668			192.451	0.00834
	192.436	0.01682			193.245	0.00832
	193.227	0.01676			194.046	0.00826
	194.001	0.01693			194.834	0.00831
	194.796	0.01695			195.628	0.00829
	195.584	0.01691			196.409	0.0083
	196.365	0.01684			197.187	0.00827
	197.157	0.01712			197.972	0.00827
	197.939	0.0171			198.774	0.00826
	198.718	0.01708			199.556	0.00827
	199.518	0.01708			200.352	0.00823
	200.304	0.01705			201.134	0.00823
	201.099	0.01714			201.945	0.00832
	201.895	0.0171			202.738	0.00843
	202.688	0.01703			203.527	0.00839
	203.472	0.01709			204.313	0.00844
	204.267	0.01703			205.114	0.00833
	205.061	0.01709			205.901	0.00834
	205.854	0.0171			206.687	0.00826
	206.647	0.01699			207.48	0.00832
	207.437	0.01715			208.269	0.00832
	208.237	0.0171			209.079	0.00829
	209.031	0.01707			209.854	0.00831
	209.816	0.01711			210.651	0.00832
	210.607	0.01702			211.439	0.00832
	211.394	0.01702			212.228	0.00824
	212.191	0.01707			213.026	0.0082
	212.992	0.01699			213.817	0.00813
	213.784	0.01706			214.596	0.0082
	214.572	0.01703			215.387	0.00814
	215.358	0.01706			216.185	0.00806
	216.15	0.0171			216.977	0.00806
	216.938	0.01691			217.766	0.00798
	217.755	0.01698			218.564	0.00784
	218.542	0.01695			219.368	0.00796
	219.345	0.01708			220.15	0.00779
	220.152	0.01685			220.96	0.0078
	220.944	0.0169			221.766	0.0078
	221.748	0.01683			222.572	0.00784
	222.562	0.01693			223.394	0.00792
	223.368	0.01683			224.213	0.00785
	224.175	0.01682			225.009	0.00781
	224.996	0.01676			225.823	0.00782
	225.813	0.01665			226.668	0.00782
	226.634	0.01678			227.48	0.0079
	227.45	0.01671			228.3	0.00783
	228.27	0.01654			229.129	0.00784
	229.111	0.01655			229.957	0.00784
	229.935	0.01636			230.784	0.00788
	230.781	0.01647			231.61	0.00781
	231.595	0.01644			232.449	0.00777
	232.428	0.01645			233.266	0.00775
	233.259	0.0165			234.097	0.0077
	234.087	0.01642			234.928	0.00772
	234.922	0.01641			235.765	0.00769
	235.763	0.01645			236.612	0.00757
	236.59	0.01639			237.472	0.00764
	237.432	0.01641			238.299	0.00757
	238.276	0.0164			239.138	0.00755
	239.128	0.01636			239.986	0.00753
	239.965	0.01645			240.802	0.00751
	240.79	0.01632			241.629	0.00751
	241.611	0.01623			242.442	0.00754
	242.425	0.01622			243.277	0.00751
	243.251	0.01616			244.1	0.00754
	244.072	0.01612			244.934	0.00751
	244.907	0.01632			245.764	0.00761
	245.719	0.0163			246.608	0.00747
	246.559	0.01615			247.432	0.00737
	247.401	0.0163			248.269	0.00737
	248.247	0.01621			249.118	0.00744
	249.098	0.01625			249.968	0.0073
	249.939	0.01613			250.811	0.00742
	250.781	0.01621			251.64	0.00753
	251.633	0.01612			252.48	0.00738
	252.476	0.01608			253.339	0.00745
	253.325	0.01605			254.179	0.00737
	254.169	0.016			255.027	0.00747
	255.008	0.01614			255.876	0.00738
	255.862	0.01621			256.716	0.0074
	256.716	0.01603			257.559	0.00743
	257.557	0.01604			258.421	0.00738
	258.407	0.01607			259.266	0.00745
	259.247	0.01595			260.1	0.00741
	260.101	0.01606			260.943	0.00732
	260.94	0.01607			261.789	0.00741
	261.8	0.01612			262.629	0.00732
	262.642	0.01604			263.482	0.00745
	263.492	0.01615			264.326	0.00747
	264.339	0.01598			265.176	0.00738
	265.192	0.01599			266.018	0.00749
	266.031	0.01589			266.87	0.00739
	266.881	0.01578			267.72	0.00734
	267.737	0.01573			268.561	0.00734
	268.583	0.01583			269.407	0.0073
	269.426	0.01575			270.252	0.00733
	270.283	0.01576			271.1	0.00737
	271.13	0.01568			271.948	0.00717
	271.982	0.01567			272.793	0.00724
	272.829	0.01557			273.636	0.00713
	273.668	0.01567			274.493	0.00711
	274.521	0.01562			275.338	0.00719
	275.357	0.01566			276.178	0.00715
	276.212	0.01556			277.019	0.00712
	277.052	0.01546			277.878	0.00708
	277.901	0.01539			278.724	0.00705
	278.736	0.01534			279.579	0.00705
	279.595	0.01515			280.412	0.00698
	280.42	0.0152			281.262	0.00703
	281.262	0.01514			282.104	0.00703
	282.108	0.01516			282.92	0.00699
	282.95	0.01518			283.768	0.0069
	283.786	0.01503			284.61	0.00691
	284.646	0.01506			285.449	0.00698
	285.487	0.01503			286.292	0.00695
	286.341	0.01502			287.145	0.00687
	287.195	0.01493			287.992	0.00685
	288.032	0.01483			288.842	0.00684
	288.888	0.01484			289.698	0.00692
	289.729	0.01489			290.536	0.00669
	290.579	0.01468			291.392	0.00672
	291.417	0.01464			292.251	0.00665
	292.279	0.01459			293.088	0.00667
	293.13	0.01464			293.959	0.00668
	293.967	0.01456			294.8	0.00653
	294.825	0.01472			295.639	0.00661
	295.675	0.01468			296.481	0.00655
	296.513	0.01469			297.336	0.00659
	297.371	0.01456			298.186	0.00659
	298.214	0.01454			299.04	0.00666
	299.064	0.0145			299.879	0.00654
	299.916	0.0144			300.736	0.00656
	300.758	0.01441			301.591	0.00651
	301.593	0.01423			302.442	0.00643
	302.449	0.01424			303.276	0.00632
	303.285	0.01421			304.135	0.00642
	304.14	0.01413			304.991	0.00628
	304.978	0.01408			305.818	0.0064
	305.823	0.01415			306.674	0.00639
	306.674	0.01406			307.523	0.0064
	307.517	0.01393			308.374	0.00633
	308.373	0.01385			309.227	0.0064
	309.217	0.0138			310.076	0.00634
	310.068	0.01367			310.941	0.0063
	310.925	0.01363			311.767	0.00642
	311.75	0.01366			312.615	0.00629
	312.603	0.01365			313.457	0.00621
	313.436	0.01358			314.305	0.00628
	314.279	0.01355			315.14	0.00624
	315.127	0.01349			315.992	0.0062
	315.98	0.01349			316.842	0.00614
	316.82	0.0134			317.671	0.00619
	317.666	0.01332			318.517	0.00618
	318.517	0.01326			319.359	0.00611
	319.368	0.01326			320.218	0.00605
	320.208	0.01325			321.026	0.00608
	321.057	0.01322			321.863	0.00617
	321.867	0.01319			322.702	0.00611
	322.715	0.01307			323.518	0.00602
	323.552	0.01309			324.358	0.00605
	324.386	0.01307			325.192	0.00601
	325.236	0.01292			326.013	0.00597
	326.06	0.01289			326.852	0.00592
	326.903	0.01302			327.68	0.00592
	327.737	0.01286			328.535	0.00597
	328.579	0.01291			329.337	0.00587
	329.406	0.01284			330.188	0.00585
	330.219	0.0126			331.021	0.00596
	331.04	0.01263			331.871	0.00585
	331.895	0.01251			332.706	0.00579
	332.728	0.01256			333.54	0.00569
	333.551	0.01248			334.373	0.00576
	334.386	0.01244			335.223	0.00565
	335.227	0.01251			336.055	0.00559
	336.066	0.01254			336.896	0.00557
	336.894	0.01232			337.75	0.00566
	337.738	0.01231			338.591	0.00559
	338.574	0.01215			339.429	0.0055
	339.427	0.0121			340.257	0.00553
	340.256	0.01209			341.104	0.00561
	341.086	0.01193			341.911	0.00561
	341.937	0.01186			342.747	0.00555
	342.764	0.0118			343.583	0.00547
	343.588	0.01171			344.42	0.00545
	344.432	0.01176			345.244	0.00539
	345.253	0.01176			346.087	0.00528
	346.095	0.01177			346.917	0.00531
	346.917	0.01168			347.748	0.0053
	347.759	0.0115			348.581	0.00526
	348.583	0.01142			349.404	0.00528
	349.422	0.01151			350.252	0.00527
	350.271	0.01133			351.078	0.00518
	351.087	0.01123			351.931	0.00517
	351.934	0.0114			352.746	0.00527
	352.764	0.01129			353.581	0.00521
	353.6	0.01116			354.419	0.0051
	354.43	0.01111			355.229	0.00507
	355.263	0.01101			356.056	0.0051
	356.093	0.01109			356.889	0.00492
	356.915	0.01099			357.696	0.00487
	357.742	0.01102			358.521	0.00484
	358.561	0.01102			359.341	0.00484
	359.399	0.01094			360.175	0.00468
	360.232	0.01084			361.017	0.00485
	361.044	0.01081			361.844	0.0047
	361.87	0.01065			362.679	0.0047
	362.689	0.01052			363.509	0.00444
	363.521	0.01051			364.334	0.00451
	364.354	0.01046			365.168	0.00448
	365.175	0.01045			366.009	0.00442
	366.008	0.01028			366.828	0.00435
	366.841	0.01036			367.641	0.00435
	367.668	0.01037			368.48	0.0043
	368.496	0.01023			369.308	0.00422
	369.334	0.01011			370.117	0.00427
	370.169	0.00998			370.917	0.00421
	370.977	0.01005			371.744	0.0042
	371.801	0.01			372.577	0.00404
	372.635	0.00992			373.402	0.00403
	373.463	0.00983			374.228	0.00402
	374.292	0.0098			375.051	0.00397
	375.119	0.00972			375.892	0.00405
	375.954	0.00951			376.707	0.00396
	376.784	0.00966			377.534	0.00387
	377.604	0.00953			378.363	0.00384
	378.448	0.00952			379.195	0.00393
	379.281	0.00928			380.027	0.0038
	380.098	0.00922			380.844	0.00368
	380.921	0.00916			381.682	0.00362
	381.753	0.00913			382.513	0.00363
	382.586	0.0091			383.347	0.00347
	383.434	0.00895			384.172	0.00352
	384.26	0.00884			385.027	0.00353
	385.093	0.00878			385.853	0.00346
	385.926	0.00871			386.679	0.00345
	386.743	0.00861			387.496	0.00355
	387.567	0.00866			388.333	0.00354
	388.393	0.00848			389.164	0.00338
	389.213	0.00851			390.002	0.00338
	390.048	0.00839			390.823	0.00331
	390.877	0.00833			391.653	0.00333
	391.711	0.00821			392.488	0.00329
	392.54	0.00821			393.308	0.00322
	393.373	0.00814			394.118	0.00318
	394.189	0.00813			394.965	0.00333
	395.025	0.00801			395.786	0.00322
	395.864	0.00789			396.602	0.00317
	396.683	0.00793			397.425	0.00307
	397.493	0.00779			398.274	0.00301
	398.326	0.00772			399.087	0.00316
	399.156	0.00757			399.888	0.00322
	399.992	0.00768			400.724	0.00302
	400.816	0.00749			401.537	0.00299
	401.634	0.00724			402.353	0.00297
	402.444	0.00731			403.16	0.003
	403.262	0.00726			403.988	0.00294
	404.082	0.00723			404.835	0.00294
	404.905	0.00725			405.638	0.00287
	405.714	0.00715			406.463	0.00285
	406.558	0.00706			407.318	0.00281
	407.385	0.007			408.152	0.00279
	408.205	0.00693			408.95	0.00283
	409.023	0.00677			409.747	0.00275
	409.845	0.00668			410.588	0.00277
	410.67	0.00665			411.41	0.00268
	411.496	0.00655			412.253	0.00274
	412.317	0.00653			413.056	0.0027
	413.159	0.00636			413.91	0.00271
	414.004	0.00624			414.736	0.00262
	414.829	0.00629			415.546	0.00268
	415.661	0.00616			416.389	0.00274
	416.495	0.00597			417.206	0.00265
	417.319	0.00598			418.059	0.00274
	418.135	0.00591			418.858	0.00262
	418.96	0.00587			419.719	0.00264
	419.786	0.00575			420.524	0.00261
	420.624	0.00574			421.351	0.00267
	421.474	0.00567			422.158	0.00253
	422.304	0.00561			422.993	0.00255
	423.129	0.00557			423.855	0.00247
	423.955	0.00546			424.664	0.00251
	424.78	0.00545			425.483	0.00249
	425.583	0.00536			426.302	0.00244
	426.426	0.00538			427.135	0.00233
	427.254	0.00542			427.98	0.00239
	428.071	0.00537			428.802	0.00225
	428.911	0.0052			429.62	0.0024
	429.742	0.00525			430.433	0.00234
	430.573	0.00515			431.3	0.00224
	431.41	0.0051			432.083	0.00221
	432.241	0.00497			432.918	0.00218
	433.061	0.00483			433.783	0.00218
	433.896	0.00489			434.623	0.00216
	434.734	0.00473			435.437	0.00216
	435.564	0.0047			436.261	0.00221
	436.397	0.00468			437.065	0.0021
	437.228	0.00467			437.918	0.00214
	438.053	0.00451			438.723	0.00209
	438.886	0.00456			439.584	0.00214
	439.71	0.00464			440.425	0.00215
	440.54	0.00448			441.224	0.00203
	441.366	0.00444			442.02	0.00201
	442.188	0.00446			442.888	0.00195
	443.031	0.00429			443.714	0.00195
	443.857	0.00433			444.524	0.00198
	444.7	0.00436			445.356	0.00197
	445.518	0.00432			446.196	0.00189
	446.347	0.00427			447.01	0.00193
	447.187	0.00407			447.836	0.00197
	448.019	0.00415			448.671	0.002
	448.839	0.00394			449.485	0.00194
	449.664	0.0039			450.34	0.00186
	450.482	0.00386			451.141	0.00186
	451.296	0.00381			451.974	0.00189
	452.126	0.00378			452.825	0.00177
	452.955	0.00378			453.631	0.00188
	453.787	0.00386			454.459	0.00178
	454.629	0.00393			455.278	0.00167
	455.447	0.00378			456.098	0.00171
	456.277	0.00368			456.933	0.00164
	457.101	0.00364			457.737	0.00178
	457.922	0.00354			458.561	0.00179
	458.756	0.0036			459.394	0.00173
	459.579	0.0036			460.194	0.00176
	460.409	0.00346			461.023	0.00183
	461.241	0.00345			461.867	0.00186
	462.068	0.00346			462.688	0.00175
	462.901	0.00357			463.521	0.00175
	463.718	0.0035			464.358	0.00185
	464.546	0.00344			465.192	0.00173
	465.367	0.00336			466.036	0.00177
	466.19	0.00338			466.865	0.00166
	467.019	0.0034			467.702	0.00168
	467.849	0.00335			468.514	0.00166
	468.689	0.00343			469.345	0.00173
	469.516	0.0033			470.159	0.00178
	470.35	0.00327			471.009	0.00174
	471.173	0.0034			471.836	0.00173
	472.009	0.00332			472.663	0.00168
	472.828	0.00328			473.474	0.00157
	473.67	0.00323			474.309	0.0016
	474.5	0.0032			475.149	0.00149
	475.32	0.00322			475.994	0.00161
	476.143	0.00313			476.83	0.00158
	476.98	0.00314			477.664	0.00154
	477.81	0.00317			478.499	0.00146
	478.64	0.0031			479.338	0.00163
	479.463	0.00307			480.163	0.00153
	480.307	0.00312			481.009	0.00149
	481.145	0.00309			481.834	0.0015
	481.981	0.00304			482.664	0.00141
	482.801	0.00305			483.501	0.00148
	483.619	0.00313			484.321	0.00152
	484.443	0.00309			485.162	0.00162
	485.269	0.00302			485.995	0.0016
	486.102	0.00309			486.839	0.00147
	486.939	0.00311			487.686	0.00148
	487.766	0.00312			488.511	0.00149
	488.591	0.00318			489.357	0.00151
	489.417	0.00295			490.175	0.00143
	490.245	0.00298			491.012	0.00152
	491.072	0.00294			491.831	0.00168
	491.891	0.00284			492.653	0.00165
	492.717	0.00294			493.492	0.00161
	493.554	0.00286			494.316	0.00168
	494.386	0.00304			495.142	0.00159
	495.211	0.00308			495.975	0.00152
	496.043	0.00299			496.794	0.00151
	496.88	0.00308			497.619	0.00148
	497.704	0.00298			498.432	0.00144
	498.538	0.00307			499.267	0.00145
	499.367	0.00302			500.088	0.00156
	500.196	0.00302			500.922	0.00154

## Sheet: Fig. 4c
	Conversion (%)	Yield (%)
		2-n-propylphenol	4-n-propylphenol	2-isopropylphenol	n-propyl phenyl ether
TiO2-A	27.62	16.25	2.68	1.62	2.74
Alc-TiO2-A	22.87	16.1	1.7	0.56	1.47

## Sheet: Fig. 4d
	Conversion (%)	Yield (%)
		2-n-propylphenol	4-n-propylphenol	2-isopropylphenol	n-propyl phenyl ether
TiO2-A	27.62	16.65	2.68	1.62	2.74
Ni/TiO2-A	31.9	21.54	2.74	1.35	2.09

## Sheet: Supplementary Fig. 2a
	Conversion (%)	Yield (%)
		2-n-propylphenol	4-n-propylphenol	2-isopropylphenol	n-propyl phenyl ether
1	26.5	10.08	2.46	1.56	3.14
2	31.91	15.54	2.14	1.29	2.43
3	27.62	16.65	2.68	1.62	2.74
4	27	13.37	2.1	1.14	2.08

## Sheet: Supplementary Fig. 2b
	Conversion (%)	Yield (%)
		2-n-propylphenol	4-n-propylphenol	2-isopropylphenol	n-propyl phenyl ether
1	36.01	25.8	3.07	2.13	4.26
2	53.88	40.8	3.32	2.78	5.67
3	66.71	50.87	3.3	3.43	6.92
4	86.11	74.95	2.78	2.55	6.53

## Sheet: Supplementary Fig. 2c
	Conversion (%)	Yield (%)
		2-n-propylphenol	4-n-propylphenol	2-isopropylphenol	n-propyl phenyl ether
1	52.15	41.38	2.79	3.06	4.52
2	66.54	54.87	3.19	3.31	5.46
3	80.33	66.57	3.08	3.19	6.24
4	86.11	74.95	2.78	2.55	6.53

## Sheet: Supplementary Fig. 3a
	Conversion (%)	Yield (%)
		2-n-propylphenol	4-n-propylphenol	2-isopropylphenol	n-propyl phenyl ether
1	27.62	16.65	2.68	1.62	2.74
2	26.25	16.98	1.86	2.47	3.76
3	26.31	17.3	1.98	2.47	3.76
4	26.7	17.05	2.27	2.44	3.64

## Sheet: Supplementary Fig. 3b
	Conversion (%)	Yield (%)
		2-n	4-n	2-iso	ether
1	84.5	70.3	2.4	3	5.4
2	82.7	69.8	2.3	3.1	5.3
3	80.4	68.7	2.3	2.8	5.3
4	80.6	68.2	2.3	2.7	5.4

[truncated: 3 more sheets: Supplementary Fig. 4a, Supplementary Fig. 4b, Supplementary Fig. 6]
